# Supplementary material for: Serial circulating tumour DNA analysis for locally advanced rectal cancer treated with preoperative therapy: prediction of pathological response and postoperative recurrence
Source: Br J Cancer. 2020 Jun 22;123(5):803–10. doi: 10.1038/s41416-020-0941-4 (PMC7462982; doi:10.1038/s41416-020-0941-4)
Supplement: Supplementary file 1 — Supplementary Table 1 [file 41416_2020_941_MOESM1_ESM.xlsx]

## Sheet: Supplementary Table 1
Supplementary Table 1. The number of patients with TP53 mutation in plasma
		Baseline		Post-preoperative therapy		P value
Responder
TP53 Mt negative		13		16		0.0263
TP53 Mt positive		8		1
Non-responder
TP53 Mt negative		45		54		0.1868
TP53 Mt positive		16		10
Mt, mutation; ctDNA, circulating tumor DNA
